# Supplementary material for: Research Advances in Drug Resistance Mechanisms to Anti-HER2 Therapy in HER2-Positive Breast Cancer
Source: Oncol Res. 2026 Jul 16;34(8):10. doi: 10.32604/or.2026.085387 (PMC13397341; doi:10.32604/or.2026.085387)
Supplement: Supplementary file 1 [file OncolRes-34-85387-s001.zip]

Archive with 1 entries (1 files):
- TSP_OR_85387-s001.docx
